# Supplementary material for: Transcriptomic Insights into the Atrial Fibrillation Susceptibility Locus near the MYOZ1 and SYNPO2L Genes
Source: Int J Mol Sci. 2024 Sep 25;25(19):10309. doi: 10.3390/ijms251910309 (PMC11477451; doi:10.3390/ijms251910309)
Supplement: Supplementary file 1 [file ijms-25-10309-s001.zip]

Archive with 4 entries (4 files):
- h38_LD w. rs60212594 and r_squared0.8_06182024.xlsx
- ijms-3138533-Supplementary Files S1-S4.pdf
- SYNPO2L novel transcript first splice donor.pdf
- SYNPO2L novel transcript second splice donor.pdf
