# Supplementary material for: Transcriptomic Insights into the Atrial Fibrillation Susceptibility Locus near the MYOZ1 and SYNPO2L Genes
Source: Int J Mol Sci. 2024 Sep 25;25(19):10309. doi: 10.3390/ijms251910309 (PMC11477451; doi:10.3390/ijms251910309)
Supplement: Supplementary file 1 [file ijms-25-10309-s001.zip › h38_LD w. rs60212594 and r_squared0.8_06182024.xlsx]

## Sheet: h38_r20.8
RS_Number	Coord	Alleles	MAF	Distance	Dprime	R2	Correlated_Alleles	FORGEdb	RegulomeDB	Function	RS_Number	Coord	Alleles	MAF	Distance	Dprime	R2	Correlated_Alleles	FORGEdb	RegulomeDB	Function	RS_Number	Coord	Alleles	MAF	Distance	Dprime	R2	Correlated_Alleles	FORGEdb	RegulomeDB	Function
rs60212594	chr10:73654586	(G/C)	0.1263	0	1	1	G=G,C=C	7	4	NA	rs60212594	chr10:73654586	(G/C)	0.1263	0	1	1	G=G,C=C	7	4	NA	rs60212594	chr10:73654586	(G/C)	0.1372	0	1	1	G=G,C=C	7	4	NA
rs60632610	chr10:73655919	(C/T)	0.1263	1333	1	1	G=C,C=T	8	4	missense	rs60632610	chr10:73655919	(C/T)	0.1263	1333	1	1	G=C,C=T	8	4	missense	rs60632610	chr10:73655919	(C/T)	0.1372	1333	0.9916	0.9833	G=C,C=T	8	4	missense
rs2177843	chr10:73650119	(C/T)	0.1263	-4467	1	1	G=C,C=T	10	4	NA	rs2177843	chr10:73650119	(C/T)	0.1263	-4467	1	1	G=C,C=T	10	4	NA	rs4746139	chr10:73647891	(A/C)	0.1332	-6695	1	0.9666	G=A,C=C	8	4	synonymous
rs7915134	chr10:73660422	(C/T)	0.1263	5836	1	1	G=C,C=T	6	5	NA	rs7915134	chr10:73660422	(C/T)	0.1263	5836	1	1	G=C,C=T	6	5	NA	rs3812629	chr10:73647532	(G/A)	0.1332	-7054	1	0.9666	G=G,C=A	10	2a	missense
rs7900932	chr10:73660812	(T/C)	0.1263	6226	1	1	G=T,C=C	8	4	NA	rs7900932	chr10:73660812	(T/C)	0.1263	6226	1	1	G=T,C=C	8	4	NA	rs34163229	chr10:73647154	(G/T)	0.1332	-7432	1	0.9666	G=G,C=T	10	2b	missense
rs4746139	chr10:73647891	(A/C)	0.1263	-6695	1	1	G=A,C=C	8	4	synonymous	rs4746139	chr10:73647891	(A/C)	0.1263	-6695	1	1	G=A,C=C	8	4	synonymous	rs3740293	chr10:73646383	(A/C)	0.1332	-8203	1	0.9666	G=A,C=C	7	2b	NA
rs3812629	chr10:73647532	(G/A)	0.1263	-7054	1	1	G=G,C=A	10	2a	missense	rs3812629	chr10:73647532	(G/A)	0.1263	-7054	1	1	G=G,C=A	10	2a	missense	rs41280404	chr10:73645877	(T/G)	0.1332	-8709	1	0.9666	G=T,C=G	5	5	NA
rs34163229	chr10:73647154	(G/T)	0.1263	-7432	1	1	G=G,C=T	10	2b	missense	rs34163229	chr10:73647154	(G/T)	0.1263	-7432	1	1	G=G,C=T	10	2b	missense	rs11000728	chr10:73644542	(C/G)	0.1332	-10044	1	0.9666	G=C,C=G	10	4	NA
rs3740293	chr10:73646383	(A/C)	0.1263	-8203	1	1	G=A,C=C	7	2b	NA	rs3740293	chr10:73646383	(A/C)	0.1263	-8203	1	1	G=A,C=C	7	2b	NA	rs7915134	chr10:73660422	(C/T)	0.1412	5836	0.9916	0.9511	G=C,C=T	6	5	NA
rs41280404	chr10:73645877	(T/G)	0.1263	-8709	1	1	G=T,C=G	5	5	NA	rs41280404	chr10:73645877	(T/G)	0.1263	-8709	1	1	G=T,C=G	5	5	NA	rs7900932	chr10:73660812	(T/C)	0.1412	6226	0.9916	0.9511	G=T,C=C	8	4	NA
rs11000728	chr10:73644542	(C/G)	0.1263	-10044	1	1	G=C,C=G	10	4	NA	rs11000728	chr10:73644542	(C/G)	0.1263	-10044	1	1	G=C,C=G	10	4	NA	rs61057415	chr10:73661688	(C/T)	0.1421	7102	0.9916	0.9433	G=C,C=T	NA	4	NA
rs61057415	chr10:73661688	(C/T)	0.1313	7102	1	0.956	G=C,C=T	NA	4	NA	rs61057415	chr10:73661688	(C/T)	0.1313	7102	1	0.956	G=C,C=T	NA	4	NA	rs58165775	chr10:73661822	(G/A)	0.1421	7236	0.9916	0.9433	G=G,C=A	NA	5	NA
rs58165775	chr10:73661822	(G/A)	0.1313	7236	1	0.956	G=G,C=A	NA	5	NA	rs58165775	chr10:73661822	(G/A)	0.1313	7236	1	0.956	G=G,C=A	NA	5	NA	rs78249997	chr10:73662556	(C/T)	0.1412	7970	0.9831	0.935	G=C,C=T	8	4	NA
rs78249997	chr10:73662556	(C/T)	0.1313	7970	1	0.956	G=C,C=T	8	4	NA	rs78249997	chr10:73662556	(C/T)	0.1313	7970	1	0.956	G=C,C=T	8	4	NA	rs148321568	chr10:73668538	(A/T)	0.1402	13952	0.9747	0.9266	G=A,C=T	5	6	NA
rs148321568	chr10:73668538	(A/T)	0.1313	13952	1	0.956	G=A,C=T	5	6	NA	rs148321568	chr10:73668538	(A/T)	0.1313	13952	1	0.956	G=A,C=T	5	6	NA	rs76192127	chr10:73702752	(T/C)	0.1342	48166	0.9485	0.877	G=T,C=C	7	5	NA
rs3878005	chr10:73671320	(C/A)	0.1313	16734	1	0.956	G=C,C=A	4	7	NA	rs3878005	chr10:73671320	(C/A)	0.1313	16734	1	0.956	G=C,C=A	4	7	NA	rs4745721	chr10:73704829	(C/A)	0.1342	50243	0.9485	0.877	G=C,C=A	4	7	NA
rs147790633	chr10:73687824	(T/C)	0.1313	33238	1	0.956	G=T,C=C	8	4	NA	rs147790633	chr10:73687824	(T/C)	0.1313	33238	1	0.956	G=T,C=C	8	4	NA	rs2177843	chr10:73650119	(C/T)	0.1491	-4467	0.983	0.8766	G=C,C=T	10	4	NA
rs76443711	chr10:73690031	(G/C)	0.1313	35445	1	0.956	G=G,C=C	6	5	NA	rs76443711	chr10:73690031	(G/C)	0.1313	35445	1	0.956	G=G,C=C	6	5	NA	rs3878005	chr10:73671320	(C/A)	0.1352	16734	0.9403	0.8694	G=C,C=A	4	7	NA
rs76522838	chr10:73691143	(C/G)	0.1313	36557	1	0.956	G=C,C=G	NA	4	NA	rs76522838	chr10:73691143	(C/G)	0.1313	36557	1	0.956	G=C,C=G	NA	4	NA	rs76522838	chr10:73691143	(C/G)	0.1352	36557	0.9403	0.8694	G=C,C=G	2	4	NA
rs76192127	chr10:73702752	(T/C)	0.1313	48166	1	0.956	G=T,C=C	7	5	NA	rs76192127	chr10:73702752	(T/C)	0.1313	48166	1	0.956	G=T,C=C	7	5	NA	rs147790633	chr10:73687824	(T/C)	0.1362	33238	0.9323	0.8619	G=T,C=C	8	4	NA
rs4745721	chr10:73704829	(C/A)	0.1313	50243	1	0.956	G=C,C=A	4	7	NA	rs4745721	chr10:73704829	(C/A)	0.1313	50243	1	0.956	G=C,C=A	4	7	NA	rs76443711	chr10:73690031	(G/C)	0.1362	35445	0.9323	0.8619	G=G,C=C	6	5	NA
rs11000752	chr10:73710597	(T/G)	0.1263	56011	0.9542	0.9105	G=T,C=G	4	5	NA	rs11000752	chr10:73710597	(T/G)	0.1263	56011	0.9542	0.9105	G=T,C=G	4	5	NA	rs11000752	chr10:73710597	(T/G)	0.1332	56011	0.9395	0.8531	G=T,C=G	4	5	NA
rs60035714	chr10:73727323	(C/T)	0.1263	72737	0.9542	0.9105	G=C,C=T	NA	5	NA	rs60035714	chr10:73727323	(C/T)	0.1263	72737	0.9542	0.9105	G=C,C=T	NA	5	NA	rs60035714	chr10:73727323	(C/T)	0.1332	72737	0.9395	0.8531	G=C,C=T	NA	5	NA
rs57727673	chr10:73744754	(T/G)	0.1263	90168	0.9542	0.9105	G=T,C=G	NA	4	NA	rs57727673	chr10:73744754	(T/G)	0.1263	90168	0.9542	0.9105	G=T,C=G	NA	4	NA	rs2306325	chr10:73746916	(T/C)	0.1332	92330	0.9395	0.8531	G=T,C=C	6	4	synonymous
rs12572278	chr10:73744755	(C/A)	0.1263	90169	0.9542	0.9105	G=C,C=A	9	4	NA	rs12572278	chr10:73744755	(C/A)	0.1263	90169	0.9542	0.9105	G=C,C=A	9	4	NA	rs11000764	chr10:73747106	(A/G)	0.1332	92520	0.9395	0.8531	G=A,C=G	6	5	NA
rs2306325	chr10:73746916	(T/C)	0.1263	92330	0.9542	0.9105	G=T,C=C	6	4	synonymous	rs2306325	chr10:73746916	(T/C)	0.1263	92330	0.9542	0.9105	G=T,C=C	6	4	synonymous	rs11000766	chr10:73753194	(C/T)	0.1332	98608	0.9395	0.8531	G=C,C=T	6	7	NA
rs11000764	chr10:73747106	(A/G)	0.1263	92520	0.9542	0.9105	G=A,C=G	6	5	NA	rs11000764	chr10:73747106	(A/G)	0.1263	92520	0.9542	0.9105	G=A,C=G	6	5	NA	rs78985317	chr10:73754707	(C/T)	0.1332	100121	0.9395	0.8531	G=C,C=T	6	5	NA
rs11000766	chr10:73753194	(C/T)	0.1263	98608	0.9542	0.9105	G=C,C=T	6	7	NA	rs11000766	chr10:73753194	(C/T)	0.1263	98608	0.9542	0.9105	G=C,C=T	6	7	NA	rs78845904	chr10:73757491	(C/A)	0.1332	102905	0.9395	0.8531	G=C,C=A	7	5	NA
rs78985317	chr10:73754707	(C/T)	0.1263	100121	0.9542	0.9105	G=C,C=T	6	5	NA	rs78985317	chr10:73754707	(C/T)	0.1263	100121	0.9542	0.9105	G=C,C=T	6	5	NA	rs4746145	chr10:73758229	(T/C)	0.1332	103643	0.9395	0.8531	G=T,C=C	4	7	NA
rs78845904	chr10:73757491	(C/A)	0.1263	102905	0.9542	0.9105	G=C,C=A	7	5	NA	rs78845904	chr10:73757491	(C/A)	0.1263	102905	0.9542	0.9105	G=C,C=A	7	5	NA	rs58747017	chr10:73762646	(G/A)	0.1332	108060	0.9395	0.8531	G=G,C=A	NA	5	NA
rs4746145	chr10:73758229	(T/C)	0.1263	103643	0.9542	0.9105	G=T,C=C	4	7	NA	rs4746145	chr10:73758229	(T/C)	0.1263	103643	0.9542	0.9105	G=T,C=C	4	7	NA	rs60809795	chr10:73764263	(G/A)	0.1332	109677	0.9395	0.8531	G=G,C=A	5	5	NA
rs58747017	chr10:73762646	(G/A)	0.1263	108060	0.9542	0.9105	G=G,C=A	NA	5	NA	rs58747017	chr10:73762646	(G/A)	0.1263	108060	0.9542	0.9105	G=G,C=A	NA	5	NA	rs11000771	chr10:73764700	(T/G)	0.1332	110114	0.9395	0.8531	G=T,C=G	4	5	NA
rs60809795	chr10:73764263	(G/A)	0.1263	109677	0.9542	0.9105	G=G,C=A	5	5	NA	rs60809795	chr10:73764263	(G/A)	0.1263	109677	0.9542	0.9105	G=G,C=A	5	5	NA	rs4746146	chr10:73767439	(C/T)	0.1332	112853	0.9395	0.8531	G=C,C=T	6	5	NA
rs11000771	chr10:73764700	(T/G)	0.1263	110114	0.9542	0.9105	G=T,C=G	4	5	NA	rs11000771	chr10:73764700	(T/G)	0.1263	110114	0.9542	0.9105	G=T,C=G	4	5	NA	rs4746147	chr10:73767950	(A/G)	0.1332	113364	0.9395	0.8531	G=A,C=G	7	4	synonymous
rs4746146	chr10:73767439	(C/T)	0.1263	112853	0.9542	0.9105	G=C,C=T	6	5	NA	rs4746146	chr10:73767439	(C/T)	0.1263	112853	0.9542	0.9105	G=C,C=T	6	5	NA	rs117934466	chr10:73770255	(C/T)	0.1332	115669	0.9395	0.8531	G=C,C=T	NA	5	NA
rs4746147	chr10:73767950	(A/G)	0.1263	113364	0.9542	0.9105	G=A,C=G	7	4	synonymous	rs4746147	chr10:73767950	(A/G)	0.1263	113364	0.9542	0.9105	G=A,C=G	7	4	synonymous	rs11541237	chr10:73771204	(C/T)	0.1332	116618	0.9395	0.8531	G=C,C=T	8	3a	NA
rs117934466	chr10:73770255	(C/T)	0.1263	115669	0.9542	0.9105	G=C,C=T	NA	5	NA	rs117934466	chr10:73770255	(C/T)	0.1263	115669	0.9542	0.9105	G=C,C=T	NA	5	NA	rs11000772	chr10:73774230	(T/G)	0.1332	119644	0.9395	0.8531	G=T,C=G	10	4	NA
rs11541237	chr10:73771204	(C/T)	0.1263	116618	0.9542	0.9105	G=C,C=T	8	3a	NA	rs11541237	chr10:73771204	(C/T)	0.1263	116618	0.9542	0.9105	G=C,C=T	8	3a	NA	rs11000773	chr10:73774357	(G/T)	0.1332	119771	0.9395	0.8531	G=G,C=T	10	5	NA
rs11000772	chr10:73774230	(T/G)	0.1263	119644	0.9542	0.9105	G=T,C=G	10	4	NA	rs11000772	chr10:73774230	(T/G)	0.1263	119644	0.9542	0.9105	G=T,C=G	10	4	NA	rs76033784	chr10:73776212	(A/G)	0.1332	121626	0.9395	0.8531	G=A,C=G	7	6	NA
rs11000773	chr10:73774357	(G/T)	0.1263	119771	0.9542	0.9105	G=G,C=T	10	5	NA	rs11000773	chr10:73774357	(G/T)	0.1263	119771	0.9542	0.9105	G=G,C=T	10	5	NA	rs78790589	chr10:73779840	(G/A)	0.1332	125254	0.9395	0.8531	G=G,C=A	8	3a	NA
rs76033784	chr10:73776212	(A/G)	0.1263	121626	0.9542	0.9105	G=A,C=G	7	6	NA	rs76033784	chr10:73776212	(A/G)	0.1263	121626	0.9542	0.9105	G=A,C=G	7	6	NA	rs4082339	chr10:73780054	(T/C)	0.1332	125468	0.9395	0.8531	G=T,C=C	7	4	NA
rs11000774	chr10:73779085	(-/C)	0.1263	124499	0.9542	0.9105	G=-,C=C	NA	.	NA	rs11000774	chr10:73779085	(-/C)	0.1263	124499	0.9542	0.9105	G=-,C=C	NA	.	NA	rs1589541826	chr10:73781802	(-/C)	0.1332	127216	0.9395	0.8531	G=-,C=C	NA	.	NA
rs78790589	chr10:73779840	(G/A)	0.1263	125254	0.9542	0.9105	G=G,C=A	8	3a	NA	rs78790589	chr10:73779840	(G/A)	0.1263	125254	0.9542	0.9105	G=G,C=A	8	3a	NA	rs11000777	chr10:73785305	(G/C)	0.1332	130719	0.9395	0.8531	G=G,C=C	9	4	NA
rs4082339	chr10:73780054	(T/C)	0.1263	125468	0.9542	0.9105	G=T,C=C	7	4	NA	rs4082339	chr10:73780054	(T/C)	0.1263	125468	0.9542	0.9105	G=T,C=C	7	4	NA	rs79936644	chr10:73785359	(C/T)	0.1332	130773	0.9395	0.8531	G=C,C=T	8	4	NA
rs1589541826	chr10:73781802	(-/C)	0.1263	127216	0.9542	0.9105	G=-,C=C	NA	.	NA	rs1589541826	chr10:73781802	(-/C)	0.1263	127216	0.9542	0.9105	G=-,C=C	NA	.	NA	rs2292307	chr10:73790158	(C/A)	0.1332	135572	0.9395	0.8531	G=C,C=A	8	5	NA
rs11000777	chr10:73785305	(G/C)	0.1263	130719	0.9542	0.9105	G=G,C=C	9	4	NA	rs11000777	chr10:73785305	(G/C)	0.1263	130719	0.9542	0.9105	G=G,C=C	9	4	NA	rs1174183105	chr10:73752128	(-/T)	0.1342	97542	0.9313	0.8456	G=-,C=T	NA	.	NA
rs79936644	chr10:73785359	(C/T)	0.1263	130773	0.9542	0.9105	G=C,C=T	8	4	NA	rs79936644	chr10:73785359	(C/T)	0.1263	130773	0.9542	0.9105	G=C,C=T	8	4	NA	rs11000775	chr10:73779252	(T/C)	0.1342	124666	0.9313	0.8456	G=T,C=C	5	4	NA
rs2292307	chr10:73790158	(C/A)	0.1263	135572	0.9542	0.9105	G=C,C=A	8	5	NA	rs2292307	chr10:73790158	(C/A)	0.1263	135572	0.9542	0.9105	G=C,C=A	8	5	NA	rs11000780	chr10:73799319	(G/A)	0.1342	144733	0.9313	0.8456	G=G,C=A	8	4	synonymous
rs11000780	chr10:73799319	(G/A)	0.1263	144733	0.9542	0.9105	G=G,C=A	8	4	synonymous	rs11000780	chr10:73799319	(G/A)	0.1263	144733	0.9542	0.9105	G=G,C=A	8	4	synonymous	rs16930909	chr10:73801824	(T/C)	0.1342	147238	0.9313	0.8456	G=T,C=C	7	4	NA
rs16930909	chr10:73801824	(T/C)	0.1263	147238	0.9542	0.9105	G=T,C=C	7	4	NA	rs16930909	chr10:73801824	(T/C)	0.1263	147238	0.9542	0.9105	G=T,C=C	7	4	NA	rs2075641	chr10:73802350	(G/A)	0.1342	147764	0.9313	0.8456	G=G,C=A	10	2b	NA
rs2075641	chr10:73802350	(G/A)	0.1263	147764	0.9542	0.9105	G=G,C=A	10	2b	NA	rs2075641	chr10:73802350	(G/A)	0.1263	147764	0.9542	0.9105	G=G,C=A	10	2b	NA	rs60428456	chr10:73807071	(A/G)	0.1342	152485	0.9313	0.8456	G=A,C=G	NA	3a	NA
rs60428456	chr10:73807071	(A/G)	0.1263	152485	0.9542	0.9105	G=A,C=G	NA	3a	NA	rs60428456	chr10:73807071	(A/G)	0.1263	152485	0.9542	0.9105	G=A,C=G	NA	3a	NA	rs57746267	chr10:73814020	(A/T)	0.1342	159434	0.9313	0.8456	G=A,C=T	NA	5	NA
rs1035227203	chr10:73809001	(-/AGAA)	0.1263	154415	0.9542	0.9105	G=-,C=AGAA	NA	.	NA	rs1035227203	chr10:73809001	(-/AGAA)	0.1263	154415	0.9542	0.9105	G=-,C=AGAA	NA	.	NA	rs12220394	chr10:73816647	(G/C)	0.1342	162061	0.9313	0.8456	G=G,C=C	4	5	NA
rs57746267	chr10:73814020	(A/T)	0.1263	159434	0.9542	0.9105	G=A,C=T	NA	5	NA	rs57746267	chr10:73814020	(A/T)	0.1263	159434	0.9542	0.9105	G=A,C=T	NA	5	NA	rs12217245	chr10:73816725	(T/C)	0.1342	162139	0.9313	0.8456	G=T,C=C	7	5	NA
rs3198002	chr10:73814321	(G/A)	0.1263	159735	0.9542	0.9105	G=G,C=A	NA	5	NA	rs3198002	chr10:73814321	(G/A)	0.1263	159735	0.9542	0.9105	G=G,C=A	NA	5	NA	rs11000774	chr10:73779085	(-/C)	0.1322	124499	0.939	0.8449	G=-,C=C	NA	.	NA
rs12220394	chr10:73816647	(G/C)	0.1263	162061	0.9542	0.9105	G=G,C=C	4	5	NA	rs12220394	chr10:73816647	(G/C)	0.1263	162061	0.9542	0.9105	G=G,C=C	4	5	NA	rs188726810	chr10:73820468	(A/T)	0.1352	165882	0.9233	0.8382	G=A,C=T	5	5	NA
rs12217245	chr10:73816725	(T/C)	0.1263	162139	0.9542	0.9105	G=T,C=C	7	5	NA	rs12217245	chr10:73816725	(T/C)	0.1263	162139	0.9542	0.9105	G=T,C=C	7	5	NA	rs59693993	chr10:73823276	(C/T)	0.1352	168690	0.9233	0.8382	G=C,C=T	8	5	NA
rs4746151	chr10:73818962	(G/T)	0.1263	164376	0.9542	0.9105	G=G,C=T	7	2b	NA	rs4746151	chr10:73818962	(G/T)	0.1263	164376	0.9542	0.9105	G=G,C=T	7	2b	NA	rs3198002	chr10:73814321	(G/A)	0.1332	159735	0.9308	0.8374	G=G,C=A	NA	5	NA
rs59204697	chr10:73819190	(T/C)	0.1263	164604	0.9542	0.9105	G=T,C=C	NA	2b	NA	rs59204697	chr10:73819190	(T/C)	0.1263	164604	0.9542	0.9105	G=T,C=C	NA	2b	NA	rs4746151	chr10:73818962	(G/T)	0.1332	164376	0.9308	0.8374	G=G,C=T	7	2b	NA
rs188726810	chr10:73820468	(A/T)	0.1263	165882	0.9542	0.9105	G=A,C=T	5	5	NA	rs188726810	chr10:73820468	(A/T)	0.1263	165882	0.9542	0.9105	G=A,C=T	5	5	NA	rs59204697	chr10:73819190	(T/C)	0.1332	164604	0.9308	0.8374	G=T,C=C	NA	2b	NA
rs59693993	chr10:73823276	(C/T)	0.1263	168690	0.9542	0.9105	G=C,C=T	8	5	NA	rs59693993	chr10:73823276	(C/T)	0.1263	168690	0.9542	0.9105	G=C,C=T	8	5	NA	rs57727673	chr10:73744754	(T/G)	0.1312	90168	0.9385	0.8368	G=T,C=G	NA	4	NA
rs2242254	chr10:73825549	(G/A)	0.1263	170963	0.9542	0.9105	G=G,C=A	8	5	NA	rs1174183105	chr10:73752128	(-/T)	0.1313	97542	0.954	0.87	G=-,C=T	NA	.	NA	rs12572278	chr10:73744755	(C/A)	0.1312	90169	0.9385	0.8368	G=C,C=A	9	4	NA
rs1174183105	chr10:73752128	(-/T)	0.1313	97542	0.954	0.87	G=-,C=T	NA	.	NA	rs11000775	chr10:73779252	(T/C)	0.1313	124666	0.954	0.87	G=T,C=C	5	4	NA	rs61235197	chr10:73657031	(A/G)	0.1581	2445	0.9914	0.8324	G=A,C=G	NA	1f	NA
rs11000775	chr10:73779252	(T/C)	0.1313	124666	0.954	0.87	G=T,C=C	5	4	NA	rs61235197	chr10:73657031	(A/G)	0.1465	2445	1	0.8421	G=A,C=G	NA	1f	NA	rs11000734	chr10:73659905	(T/G)	0.1581	5319	0.9914	0.8324	G=T,C=G	7	5	NA
rs61235197	chr10:73657031	(A/G)	0.1465	2445	1	0.8421	G=A,C=G	NA	1f	NA	rs4746140	chr10:73657491	(G/C)	0.1465	2905	1	0.8421	G=G,C=C	10	4	NA	rs1035227203	chr10:73809001	(-/AGAA)	0.1362	154415	0.9154	0.8309	G=-,C=AGAA	NA	.	NA
rs4746140	chr10:73657491	(G/C)	0.1465	2905	1	0.8421	G=G,C=C	10	4	NA	rs11000734	chr10:73659905	(T/G)	0.1465	5319	1	0.8421	G=T,C=G	7	5	NA	rs4746140	chr10:73657491	(G/C)	0.159	2905	0.9914	0.8262	G=G,C=C	10	4	NA
rs11000734	chr10:73659905	(T/G)	0.1465	5319	1	0.8421	G=T,C=G	7	5	NA	rs6480708	chr10:73660356	(C/A)	0.1465	5770	1	0.8421	G=C,C=A	4	5	NA	rs6480708	chr10:73660356	(C/A)	0.159	5770	0.9914	0.8262	G=C,C=A	4	5	NA
rs6480708	chr10:73660356	(C/A)	0.1465	5770	1	0.8421	G=C,C=A	4	5	NA	rs10824026	chr10:73661450	(G/A)	0.1515	6864	1	0.8092	G=A,C=G	9	2a	NA	rs10824026	chr10:73661450	(G/A)	0.16	6864	0.9914	0.8201	G=A,C=G	9	2a	NA
rs955621105	chr10:73815369	(-/C)	0.1263	160783	0.9084	0.8253	G=-,C=C	NA	.	NA
rs10824026	chr10:73661450	(G/A)	0.1515	6864	1	0.8092	G=A,C=G	9	2a	NA

## Sheet: Sheet2
chr	pos (hg38)	LD	LD	variant	Ref	Alt	AFR	AMR	ASN	EUR	GERP	SiPhy	Promoter	Enhancer	DNAse	Proteins	Motifs	NHGRI/EBI	GRASP QTL	Selected eQTL	GENCODE	RefSeq	dbSNP
		(r²)	(D')				freq	freq	freq	freq	cons	cons	histone marks	histone marks		bound	changed	GWAS hits	hits	hits	genes	genes	func annot
10	73654586	0	0	rs60212594	G	C	0.2	0.11	0.17	0.14			8 tissues	8 tissues	HRT		Pax-5,Pitx2			9 hits	SYNPO2L	SYNPO2L	intronic
10	73655919	0	0	rs60632610	C	G,T	0.2	0.11	0.17	0.14			8 tissues	11 tissues	6 tissues					8 hits	SYNPO2L	SYNPO2L	missense
10	73650119	0	0	rs2177843	C	T	0.29	0.12	0.19	0.15			9 tissues	12 tissues	10 tissues		LRH1,Pax-5,SP1			9 hits	SYNPO2L	SYNPO2L	intronic
10	73660422	0	0	rs7915134	C	T	0.24	0.12	0.17	0.14			LNG, MUS	7 tissues			4 altered motifs			15 hits	RP11-464F9.19	4.3kb 5' of SYNPO2L
10	73660812	0	0	rs7900932	T	C	0.31	0.13	0.22	0.14			LNG, MUS	7 tissues		GATA1	TCF12,ZEB1			17 hits	RP11-464F9.19	4.7kb 5' of SYNPO2L
10	73647891	0	0	rs4746139	A	C	0.13	0.1	0.21	0.14			17 tissues	16 tissues	12 tissues	POL2	4 altered motifs			11 hits	SYNPO2L	SYNPO2L	synonymous
10	73647532	0	0	rs3812629	G	A	0.19	0.11	0.21	0.14			17 tissues	16 tissues	35 tissues	7 bound proteins	8 altered motifs			10 hits	SYNPO2L	SYNPO2L	missense
10	73647154	0	0	rs34163229	G	T	0.18	0.11	0.21	0.14			15 tissues	15 tissues	8 tissues		LUN-1,RFX5			9 hits	SYNPO2L	SYNPO2L	missense
10	73646383	0	0	rs3740293	A	C	0.33	0.12	0.21	0.14			13 tissues	13 tissues	6 tissues		E2F,Pou2f2		2 hits	14 hits	SYNPO2L	SYNPO2L	3'-UTR
10	73645877	0	0	rs41280404	T	G	0.2	0.11	0.21	0.13			8 tissues	10 tissues			Maf,Rad21,Zbtb3			12 hits	SYNPO2L	SYNPO2L	3'-UTR
10	73644542	0	0	rs11000728	C	G	0.18	0.11	0.21	0.13			11 tissues	9 tissues	15 tissues		5 altered motifs			9 hits	338bp 3' of SYNPO2L	342bp 3' of SYNPO2L
10	73662556	0	0	rs78249997	C	T	0.2	0.11	0.17	0.14			ESC, MUS	8 tissues	BLD					15 hits	RP11-464F9.19	6.5kb 5' of SYNPO2L
10	73668538	0	0	rs148321568	A	T	0.15	0.1	0.17	0.14							29 altered motifs			15 hits	RP11-464F9.19	5.7kb 3' of AGAP5
10	73671320	0	0	rs3878005	C	A	0.24	0.12	0.16	0.13							Crx,YY1			14 hits	RP11-464F9.19	3kb 3' of AGAP5
10	73687824	0	0	rs147790633	T	C	0.17	0.11	0.17	0.14						TAL1	GR			16 hits	AGAP5	AGAP5	intronic
10	73690031	0	0	rs76443711	G	C	0.17	0.11	0.17	0.14					IPSC		6 altered motifs			16 hits	AGAP5	AGAP5	intronic
10	73702752	0	0	rs76192127	T	C	0.15	0.1	0.17	0.13				BLD			Irx,Pax-4			15 hits	RP11-464F9.1	BMS1P4	intronic
10	73704829	0	0	rs4745721	C	A	0.15	0.11	0.17	0.13				LNG			NF-kappaB,Smad			17 hits	RP11-464F9.1	BMS1P4	intronic
10	73710597	0	0	rs11000752	T	G	0.08	0.1	0.17	0.14			BRN	BRN, MUS						19 hits	RP11-464F9.1	BMS1P4	intronic
10	73744755	0	0	rs12572278	C	A	0.08	0.1	0.17	0.14			18 tissues	23 tissues	51 tissues	SIN3AK20	p300			19 hits	SEC24C	SEC24C	intronic
10	73746916	0	0	rs2306325	T	C	0.17	0.13	0.17	0.14			14 tissues	6 tissues						17 hits	SEC24C	SEC24C	synonymous
10	73747106	0	0	rs11000764	A	G	0.17	0.13	0.17	0.14			8 tissues	4 tissues			Evi-1			16 hits	SEC24C	SEC24C	intronic
10	73753194	0	0	rs11000766	C	T	0.17	0.12	0.11	0.14			6 tissues	BLD, SKIN, BRN			AhR::Arnt,Arnt			16 hits	SEC24C	SEC24C	intronic
10	73754707	0	0	rs78985317	C	T	0.09	0.11	0.11	0.14			ESC, FAT	BLD, SKIN, BRN						17 hits	SEC24C	SEC24C	intronic
10	73757491	0	0	rs78845904	C	A	0.17	0.12	0.11	0.14			4 tissues	4 tissues						17 hits	SEC24C	SEC24C	intronic
10	73758229	0	0	rs4746145	T	C	0.17	0.12	0.11	0.14			4 tissues	BLD, SKIN, THYM			DMRT5			17 hits	SEC24C	SEC24C	intronic
10	73764263	0	0	rs60809795	G	A	0.17	0.13	0.11	0.14			6 tissues	5 tissues			E2A,TBX5,ZEB1			17 hits	SEC24C	SEC24C	intronic
10	73764700	0	0	rs11000771	T	G	0.18	0.13	0.16	0.14			5 tissues	5 tissues	BLD		4 altered motifs			18 hits	SEC24C	SEC24C	intronic
10	73767439	0	0	rs4746146	C	T	0.17	0.13	0.11	0.14			FAT, GI, BLD	6 tissues	IPSC		ZBRK1,Zfx			17 hits	SEC24C	SEC24C	intronic
10	73767950	0	0	rs4746147	A	G	0.18	0.13	0.12	0.15			FAT, GI, BLD	8 tissues	BLD					15 hits	SEC24C	SEC24C	synonymous
10	73771204	0	0	rs11541237	C	T	0.17	0.13	0.11	0.14			16 tissues	22 tissues	5 tissues		10 altered motifs			17 hits	SEC24C	SEC24C	3'-UTR
10	73774230	0	0	rs11000772	T	G	0.17	0.13	0.11	0.14			18 tissues	22 tissues	MUS,BLD,MUS		4 altered motifs			17 hits	FUT11	FUT11	intronic
10	73774357	0	0	rs11000773	G	T	0.17	0.13	0.11	0.14			18 tissues	22 tissues	BLD,HRT		7 altered motifs			17 hits	FUT11	FUT11	intronic
10	73776212	0	0	rs76033784	A	G	0.17	0.12	0.11	0.14			14 tissues	10 tissues			4 altered motifs			17 hits	FUT11	FUT11	3'-UTR
10	73779085	0	0	rs11000774	A	C							8 tissues	10 tissues	BLD		14 altered motifs				21bp 3' of FUT11	2.9kb 3' of FUT11
10	73779840	0	0	rs78790589	G	A	0.08	0.1	0.11	0.14			14 tissues	13 tissues	BLD,BLD		Foxp3,Myb,Myf			16 hits	776bp 3' of FUT11	2.2kb 5' of CHCHD1
10	73780054	0	0	rs4082339	T	C	0.13	0.11	0.11	0.14			15 tissues	14 tissues	BLD		Hsf		3 hits	17 hits	990bp 3' of FUT11	2kb 5' of CHCHD1
10	73785305	0	0	rs11000777	G	C	0.17	0.13	0.11	0.14			17 tissues	22 tissues	53 tissues	20 bound proteins	5 altered motifs			18 hits	319bp 5' of KIAA0913	317bp 5' of KIAA0913
10	73785359	0	0	rs79936644	C	T	0.17	0.13	0.11	0.14			18 tissues	23 tissues	53 tissues	24 bound proteins	GR			17 hits	265bp 5' of KIAA0913	263bp 5' of KIAA0913
10	73790158	0	0	rs2292307	C	A	0.08	0.1	0.11	0.14			10 tissues	6 tissues	BLD,CRVX		Smad4		1 hit	17 hits	KIAA0913	KIAA0913	intronic
10	73799319	0	0	rs11000780	G	A	0.09	0.1	0.12	0.14			6 tissues	9 tissues	LNG,MUS	POL2				18 hits	RP11-574K11.16	LOC100507331	synonymous
10	73801824	0	0	rs16930909	T	C	0.17	0.13	0.12	0.14			6 tissues	9 tissues	BLD		AP-3,DEC,Lmo2-complex			16 hits	30bp 3' of KIAA0913	25bp 3' of KIAA0913
10	73802350	0	0	rs2075641	G	A	0.14	0.12	0.12	0.14			7 tissues	11 tissues	PANC,MUS	CTCF	20 altered motifs			16 hits	NDST2	NDST2	3'-UTR
10	73816647	0	0	rs12220394	G	C	0.16	0.12	0.12	0.14			13 tissues	16 tissues			Mef2			16 hits	CAMK2G	CAMK2G	intronic
10	73816725	0	0	rs12217245	T	C	0.17	0.13	0.12	0.14			13 tissues	16 tissues			4 altered motifs			16 hits	CAMK2G	CAMK2G	intronic
10	73818962	0	0	rs4746151	G	T	0.16	0.11	0.11	0.14			15 tissues	14 tissues	6 tissues		5 altered motifs			16 hits	CAMK2G	CAMK2G	intronic
10	73820468	0	0	rs188726810	A	T	0.19	0.15	0.13	0.15			ESC, STRM, GI	8 tissues	OVRY		17 altered motifs			11 hits	CAMK2G	CAMK2G	intronic
10	73823276	0	0	rs59693993	C	T	0.1	0.11	0.16	0.14			4 tissues	5 tissues	ESDR		5 altered motifs			17 hits	CAMK2G	CAMK2G	intronic
10	73825549	0	0	rs2242254	G	A	0.12	0.11	0.2	0.14			7 tissues	5 tissues			Hic1,PTF1-beta,Rad21			19 hits	CAMK2G	CAMK2G	intronic
10	73779252	0	0	rs11000775	T	C	0.2	0.13	0.11	0.14			8 tissues	12 tissues						16 hits	188bp 3' of FUT11	2.8kb 5' of CHCHD1
10	73657491	0	0	rs4746140	G	C	0.72	0.29	0.37	0.16			BRST, HRT, MUS	4 tissues	BLD	USF1	Mxi1,Zbtb3			13 hits	RP11-464F9.19	1.4kb 5' of SYNPO2L
10	73659905	0	0	rs11000734	T	G	0.68	0.29	0.37	0.16			LNG, MUS	5 tissues			GLI,GR			14 hits	RP11-464F9.19	3.8kb 5' of SYNPO2L
10	73660356	0	0	rs6480708	C	A	0.7	0.3	0.37	0.16			LNG, MUS	7 tissues			9 altered motifs			15 hits	RP11-464F9.19	4.3kb 5' of SYNPO2L
10	73661450	0	0	rs10824026	G	A	0.27	0.7	0.63	0.84			4 tissues	13 tissues	6 tissues	CEBPB	5 altered motifs	1 hit	3 hits	16 hits	RP11-464F9.19	5.4kb 5' of SYNPO2L

## Sheet: fetal heart
fetal heart		Chromatin states (Core 15-state model)	Chromatin states (25-state model using 12 imputed marks)	H3K4me1	H3K4me3	H3K27ac	H3K9ac	DNase
	rs60212594	7_Enh	4_PromD2	H3K4me1_Enh	H3K4me3_Pro		H3K9ac_Pro	DNase
	rs60632610	1_TssA	2_PromU	H3K4me1_Enh	H3K4me3_Pro		H3K9ac_Pro	DNase
	rs2177843	1_TssA	13_EnhA1	H3K4me1_Enh	H3K4me3_Pro		H3K9ac_Pro	DNase
	rs7915134
	rs7900932
	rs4746139	2_TssAFlnk	2_PromU	H3K4me1_Enh	H3K4me3_Pro		H3K9ac_Pro
	rs3812629	2_TssAFlnk	2_PromU	H3K4me1_Enh	H3K4me3_Pro		H3K9ac_Pro	DNase
	rs34163229	2_TssAFlnk	2_PromU	H3K4me1_Enh	H3K4me3_Pro		H3K9ac_Pro	DNase
	rs3740293	7_Enh	13_EnhA1	H3K4me1_Enh	H3K4me3_Pro		H3K9ac_Pro	DNase
	rs41280404	7_Enh	18_EnhAc	H3K4me1_Enh	H3K4me3_Pro		H3K9ac_Pro
	rs11000728	2_TssAFlnk	13_EnhA1	H3K4me1_Enh	H3K4me3_Pro		H3K9ac_Pro	DNase
	rs78249997
	rs2306325
	rs12572278	1_TssA	3_PromD1		H3K4me3_Pro		H3K9ac_Pro	DNase
	rs11000752
	rs4745721
	rs76192127
	rs76443711
	rs147790633
	rs3878005
	rs148321568
	rs11000764
	rs11000766
	rs78985317
	rs78845904
	rs4746145
	rs60809795
	rs11000771
	rs4746146
	rs4746147
	rs11541237	6_EnhG	10_TxEnh5	H3K4me1_Enh	H3K4me3_Pro		H3K9ac_Pro
	rs11000772	2_TssAFlnk	9_TxReg	H3K4me1_Enh	H3K4me3_Pro		H3K9ac_Pro
	rs11000773	2_TssAFlnk	9_TxReg	H3K4me1_Enh	H3K4me3_Pro		H3K9ac_Pro	DNas
	rs76033784			H3K4me1_Enh			H3K9ac_Pro
	rs11000774			H3K4me1_Enh
	rs78790589			H3K4me1_Enh
	rs4082339			H3K4me1_Enh	H3K4me3_Pro
	rs11000777	1_TssA	1_TssA	H3K4me1_Enh	H3K4me3_Pro		H3K9ac_Pro	DNase
	rs79936644	1_TssA	1_TssA	H3K4me1_Enh	H3K4me3_Pro		H3K9ac_Pro	DNase
	rs2292307
	rs11000780
	rs16930909
	rs2075641
	rs12220394	7_Enh	11_TxEnh3	H3K4me1_Enh			H3K9ac_Pro
	rs12217245	7_Enh	11_TxEnh3	H3K4me1_Enh			H3K9ac_Pro
	rs4746151	7_Enh		H3K4me1_Enh
	rs188726810
	rs59693993
	rs2242254
	rs11000775			H3K4me1_Enh
	rs4746140	7_Enh		H3K4me1_Enh			H3K9ac_Pro
	rs11000734
	rs6480708
	rs10824026

## Sheet: duplicates
R2	SNP		new SNP	SNP position 37	H3K4me1	H3K4me3	H3K9ac	DNase	Relative positioin		LD done in 1000 genomes phase 3 hGR 38 in CEU population
1	rs60212594	rs60212594			H3K4me1_Enh	H3K4me3_Pro	H3K9ac_Pro	DNase			HaploReg v4.2
1	rs60632610	rs60632610			H3K4me1_Enh	H3K4me3_Pro	H3K9ac_Pro	DNase			if not present in HaploReg v4.2 used epigenome roadmap washU
1	rs2177843	rs2177843			H3K4me1_Enh	H3K4me3_Pro	H3K9ac_Pro	DNase
1	rs7915134	rs7915134
1	rs7900932	rs7900932
1	rs4746139	rs4746139			H3K4me1_Enh	H3K4me3_Pro	H3K9ac_Pro
1	rs3812629	rs3812629			H3K4me1_Enh	H3K4me3_Pro	H3K9ac_Pro	DNase
1	rs34163229	rs34163229			H3K4me1_Enh	H3K4me3_Pro	H3K9ac_Pro	DNase
1	rs3740293	rs3740293			H3K4me1_Enh	H3K4me3_Pro	H3K9ac_Pro	DNase
1	rs41280404	rs41280404			H3K4me1_Enh	H3K4me3_Pro	H3K9ac_Pro
1	rs11000728	rs11000728			H3K4me1_Enh	H3K4me3_Pro	H3K9ac_Pro	DNase
0.956	rs61057415		rs7394152	75421446					intergenic 5' S
0.956	rs58165775		rs7394178	75421580					intergenic 5' S
0.956	rs78249997	rs78249997
0.956	rs148321568	rs2306325
0.956	rs3878005	rs3878005
0.956	rs147790633	rs11000752
0.956	rs76443711	rs4745721
0.956	rs76522838			75450901					intronic A	A = AGAP5
0.956	rs76192127	rs76192127
0.956	rs4745721	rs76443711
0.9105	rs11000752	rs147790633
0.9105	rs60035714		rs7099599	75487081					exonic B	B= BMS1P4
0.9105	rs57727673		rs12573448	75504512		H3K4me3_Pro	H3K9ac_Pro	DNase	intronic SEC	SEC = SEC24C
0.9105	rs12572278	rs12572278				H3K4me3_Pro	H3K9ac_Pro	DNase
0.9105	rs2306325	rs148321568
0.9105	rs11000764	rs11000764
0.9105	rs11000766	rs11000766
0.9105	rs78985317	rs78985317
0.9105	rs78845904	rs78845904
0.9105	rs4746145	rs4746145
0.9105	rs58747017		rs3781216	75522404					intronic SEC
0.9105	rs60809795	rs60809795
0.9105	rs11000771	rs11000771
0.9105	rs4746146	rs4746146
0.9105	rs4746147	rs4746147
0.9105	rs117934466		rs3088070	75530013
0.9105	rs11541237	rs11541237			H3K4me1_Enh	H3K4me3_Pro	H3K9ac_Pro
0.9105	rs11000772	rs11000772			H3K4me1_Enh	H3K4me3_Pro	H3K9ac_Pro
0.9105	rs11000773	rs11000773			H3K4me1_Enh	H3K4me3_Pro	H3K9ac_Pro	DNas
0.9105	rs76033784	rs76033784			H3K4me1_Enh		H3K9ac_Pro
0.9105	rs11000774	rs11000774			H3K4me1_Enh
0.9105	rs78790589	rs78790589			H3K4me1_Enh
0.9105	rs4082339	rs4082339			H3K4me1_Enh	H3K4me3_Pro
0.9105	rs1589541826			75541560				Dnase	5' SEC
0.9105	rs11000777	rs11000777			H3K4me1_Enh	H3K4me3_Pro	H3K9ac_Pro	DNase
0.9105	rs79936644	rs79936644			H3K4me1_Enh	H3K4me3_Pro	H3K9ac_Pro	DNase
0.9105	rs2292307	rs2292307
0.9105	rs11000780	rs11000780
0.9105	rs16930909	rs16930909
0.9105	rs2075641	rs2075641
0.9105	rs60428456		rs4114992	75566829					5' SEC
0.9105	rs1035227203			75568759					5' SEC
0.9105	rs57746267		rs2306327	75573778					exonic CAMK2G
0.9105	rs3198002		rs1057410	75574079					non coding
0.9105	rs12220394	rs12220394			H3K4me1_Enh		H3K9ac_Pro
0.9105	rs12217245	rs12217245			H3K4me1_Enh		H3K9ac_Pro
0.9105	rs4746151	rs4746151			H3K4me1_Enh
0.9105	rs59204697		rs3843939	75578948					intronic CAMk2G
0.9105	rs188726810	rs188726810
0.9105	rs59693993	rs59693993
0.9105	rs2242254	rs2242254
0.87	rs1174183105			75511886					intronic SEC
0.87	rs11000775	rs11000775			H3K4me1_Enh
0.8421	rs61235197		rs125701126	75416789					5' S
0.8421	rs4746140	rs4746140			H3K4me1_Enh		H3K9ac_Pro
0.8421	rs11000734	rs11000734
0.8421	rs6480708	rs6480708
0.8253	rs955621105			75575127					intronic CAMK2G
0.8092	rs10824026	rs10824026

## Sheet: Sheet4
RS_Number	R2
rs60212594	1
rs60632610	1
rs2177843	1
rs7915134	1
rs7900932	1
rs4746139	1
rs3812629	1
rs34163229	1
rs3740293	1
rs41280404	1
rs11000728	1
rs61057415	0.956
rs58165775	0.956
rs78249997	0.956
rs148321568	0.956
rs3878005	0.956
rs147790633	0.956
rs76443711	0.956
rs76522838	0.956
rs76192127	0.956
rs4745721	0.956
rs11000752	0.9105
rs60035714	0.9105
rs57727673	0.9105
rs12572278	0.9105
rs2306325	0.9105
rs11000764	0.9105
rs11000766	0.9105
rs78985317	0.9105
rs78845904	0.9105
rs4746145	0.9105
rs58747017	0.9105
rs60809795	0.9105
rs11000771	0.9105
rs4746146	0.9105
rs4746147	0.9105
rs117934466	0.9105
rs11541237	0.9105
rs11000772	0.9105
rs11000773	0.9105
rs76033784	0.9105
rs11000774	0.9105
rs78790589	0.9105
rs4082339	0.9105
rs1589541826	0.9105
rs11000777	0.9105
rs79936644	0.9105
rs2292307	0.9105
rs11000780	0.9105
rs16930909	0.9105
rs2075641	0.9105
rs60428456	0.9105
rs1035227203	0.9105
rs57746267	0.9105
rs3198002	0.9105
rs12220394	0.9105
rs12217245	0.9105
rs4746151	0.9105
rs59204697	0.9105
rs188726810	0.9105
rs59693993	0.9105
rs2242254	0.9105
rs1174183105	0.87
rs11000775	0.87
rs61235197	0.8421
rs4746140	0.8421
rs11000734	0.8421
rs6480708	0.8421
rs955621105	0.8253
rs10824026	0.8092

## Sheet: Supp Figure
SNP	new SNP	LD (r2)	Distance	H3K4me1	H3K4me3	H3K9ac	DNase1 HS	MYOZ-1 Euro descent eQTL beta	MYOZ-1 Euro descent p-value (-log10)	SYNPO2L Euro descent eQTL beta	SYNPO2L Euro descent p-value (-log10)
rs60212594		1	0	Yes	Yes	Yes	Yes	2.02	44.25	-0.23	13.43
rs60632610		0.9833	1333	Yes	Yes	Yes	Yes	1.99	42.09	-0.23	13.2
rs11000728		0.9666	-10044	Yes	Yes	Yes	Yes	2.05	42.64	-0.24	13.04
rs34163229		0.9666	-7432	Yes	Yes	Yes	Yes	2.05	43.81	-0.24	13.14
rs3740293		0.9666	-8203	Yes	Yes	Yes	Yes	2.06	43.79	-0.24	13.09
rs3812629		0.9666	-7054	Yes	Yes	Yes	Yes	2.05	43.81	-0.24	13.13
rs41280404		0.9666	-8709	Yes	Yes	Yes		2.05	42.65	-0.24	13.05
rs4746139		0.9666	-6695	Yes	Yes	Yes		2.05	43.82	-0.24	13.13
rs7900932		0.9511	6226					1.93	34.26	-0.21	10.14
rs7915134		0.9511	5836					1.94	39.48	-0.22	12.34
rs58165775	rs7394178	0.9433	7236					1.94	39.45	-0.22	12.34
rs61057415	rs7394152	0.9433	7102					1.94	39.45	-0.22	12.34
rs78249997		0.935	7970					1.94	39.18	-0.22	12.43
rs148321568		0.9266	13952					1.95	36.56	-0.23	12.01
rs4745721		0.877	50243					1.94	32.99	-0.21	9.24
rs76192127		0.877	48166					1.95	33.33	-0.21	9.24
rs2177843		0.8766	-4467	Yes	Yes	Yes	Yes	1.99	42.09	-0.23	13.04
rs3878005		0.8694	16734					2	38.17	-0.22	11.32
rs76522838		0.8694	36557					N.A
rs147790633		0.8619	33238					1.94	39.12	-0.22	11.36
rs76443711		0.8619	35445					1.97	39.29	-0.22	11.47
rs11000752		0.8531	56011					1.89	36.62	-0.21	11.22
rs11000764		0.8531	92520					1.88	35.9	-0.21	11.1
rs11000766		0.8531	98608					1.86	35.27	-0.21	11.02
rs11000771		0.8531	110114					1.86	35.2	-0.21	10.94
rs11000772		0.8531	119644	Yes	Yes	Yes		1.86	35.18	-0.21	11
rs11000773		0.8531	119771	Yes	Yes	Yes	Yes	1.86	35.18	-0.21	11
rs11000777		0.8531	130719	Yes	Yes	Yes	Yes	1.86	35.25	-0.21	10.63
rs11541237		0.8531	116618	Yes	Yes	Yes		1.86	35.18	-0.21	11
rs117934466	rs3088070	0.8531	115669					1.86	35.18	-0.21	11
rs1589541826		0.8531	127216				Yes
rs2292307		0.8531	135572					1.86	35.18	-0.21	11
rs2306325		0.8531	92330					1.88	35.92	-0.21	11.1
rs4082339		0.8531	125468	Yes	Yes			1.86	35.18	-0.21	11
rs4746145		0.8531	103643					1.86	35.22	-0.21	11.01
rs4746146		0.8531	112853					1.86	35.18	-0.21	11
rs4746147		0.8531	113364					1.84	34.74	-0.21	11.19
rs58747017	rs3781216	0.8531	108060					1.86	35.18	-0.21	11
rs60035714	rs7099599	0.8531	72737					1.88	36.14	-0.21	11.13
rs60809795		0.8531	109677					1.86	35.18	-0.21	11
rs76033784		0.8531	121626	Yes		Yes		1.86	35.18	-0.21	11
rs78790589		0.8531	125254	Yes				1.86	35.18	-0.21	11
rs78845904		0.8531	102905					1.86	35.23	-0.21	11.01
rs78985317		0.8531	100121					1.86	35.26	-0.21	11.01
rs79936644		0.8531	130773	Yes	Yes	Yes	Yes	1.86	35.25	-0.21	10.63
rs11000775		0.8456	124666	Yes				1.86	35.18	-0.21	11
rs11000780		0.8456	144733					1.86	35.2	-0.21	11.03
rs1174183105		0.8456	97542					N.A.
rs12217245		0.8456	162139	Yes		Yes		1.84	34.81	-0.21	11.22
rs12220394		0.8456	162061	Yes		Yes		1.84	34.81	-0.21	11.22
rs16930909		0.8456	147238					1.85	35.05	-0.21	11.19
rs2075641		0.8456	147764					1.85	34.97	-0.21	11.2
rs57746267	rs2306327	0.8456	159434					1.84	34.81	-0.21	11.21
rs60428456	rs4114992	0.8456	152485					1.84	34.8	-0.21	11.21
rs11000774		0.8449	124499	Yes				N.A.
rs188726810		0.8382	165882					1.75	33.13	-0.2	10.83
rs59693993		0.8382	168690					1.84	34.73	-0.21	11.26
rs3198002	rs1057410	0.8374	159735					1.84	34.81	-0.21	11.21
rs4746151		0.8374	164376	Yes				1.85	34.74	-0.21	11.26
rs59204697	rs3843939	0.8374	164604					1.85	34.74	-0.21	11.26
rs12572278		0.8368	90169		Yes	Yes	Yes	1.88	35.66	-0.21	11.2
rs57727673	rs12573448	0.8368	90168		Yes	Yes	Yes	1.88	35.66	-0.21	11.2
rs11000734		0.8324	5319					1.87	37.54	-0.21	11.92
rs61235197	rs125701126	0.8324	2445					N.A.
rs1035227203		0.8309	154415					N.A.
rs4746140		0.8262	2905	Yes		Yes		1.86	37.54	-0.21	11.91
rs6480708		0.8262	5770					1.87	37.54	-0.21	11.92
rs10824026		0.8201	6864					1.87	37.54	-0.21	11.92

## Sheet: Paper figure
SNP	new SNP	LD (r2)	Distance	H3K4me1	H3K4me3	H3K9ac	DNase1 HS	Relative positioin		MYOZ-1 eQTL beta	MYOZ-1 eQTL p-value	SYNPO2L eQTL beta	SYNPO2L eQTL p-value	Top CHAP isoform eQTLs
rs60212594		1	0	Yes	Yes	Yes	Yes			2.02	5.62341e-45	-0.23	3.71535e-14
rs60632610		1	1333	Yes	Yes	Yes	Yes			1.99	8.12831e-43	-0.23	6.30957e-14
rs2177843		1	-4467	Yes	Yes	Yes	Yes			1.99	8.12831e-43	-0.23	9.12011e-14
rs7915134		1	5836							1.94	3.31131e-40	-0.22	4.57088e-13
rs7900932		1	6226							1.93	5.49541e-35	-0.21	7.24436e-11
rs4746139		1	-6695	Yes	Yes	Yes				2.05	1.51356e-44	-0.24	7.4131e-14
rs3812629		1	-7054	Yes	Yes	Yes	Yes			2.05	1.54882e-44	-0.24	7.4131e-14
rs34163229		1	-7432	Yes	Yes	Yes	Yes			2.05	1.54882e-44	-0.24	7.24436e-14
rs3740293		1	-8203	Yes	Yes	Yes	Yes			2.06	1.62181e-44	-0.24	8.12831e-14
rs41280404		1	-8709	Yes	Yes	Yes				2.05	2.23872e-43	-0.24	8.91251e-14	CHAP681
rs11000728		1	-10044	Yes	Yes	Yes	Yes	intergenic M-S		2.05	2.29087e-43	-0.24	9.12011e-14
rs61057415	rs7394152	0.956	7102					intergenic 5' S		1.94	3.54813e-40	-0.22	4.57088e-13
rs58165775	rs7394178	0.956	7236					intergenic 5' S		1.94	3.54813e-40	-0.22	4.57088e-13
rs78249997		0.956	7970							1.94	6.60693e-40	-0.22	3.71535e-13
rs148321568		0.956	13952							1.95	2.75423e-37	-0.23	9.77237e-13	CHAP977
rs3878005		0.956	16734							2	6.76083e-39	-0.22	4.7863e-12
rs147790633		0.956	33238							1.94	7.58578e-40	-0.22	4.36516e-12
rs76443711		0.956	35445							1.97	5.12861e-40	-0.22	3.38844e-12
rs76522838		0.956	36557					intronic A	A = AGAP5	N.A
rs76192127		0.956	48166							1.95	4.67735e-34	-0.21	5.7544e-10
rs4745721		0.956	50243							1.94	1.02329e-33	-0.21	5.7544e-10
rs11000752		0.9105	56011							1.89	2.39883e-37	-0.21	6.0256e-12
rs60035714	rs7099599	0.9105	72737					exonic B	B= BMS1P4	1.88	7.24436e-37	-0.21	7.4131e-12
rs57727673	rs12573448	0.9105	90168		Yes	Yes	Yes	intronic SEC	SEC = SEC24C	1.88	2.18776e-36	-0.21	6.30957e-12
rs12572278		0.9105	90169		Yes	Yes	Yes			1.88	2.18776e-36	-0.21	6.30957e-12
rs2306325		0.9105	92330							1.88	1.20226e-36	-0.21	7.94328e-12
rs11000764		0.9105	92520							1.88	1.25893e-36	-0.21	7.94328e-12
rs11000766		0.9105	98608							1.86	5.37032e-36	-0.21	9.54993e-12
rs78985317		0.9105	100121							1.86	5.49541e-36	-0.21	9.77237e-12
rs78845904		0.9105	102905							1.86	5.88844e-36	-0.21	9.77237e-12
rs4746145		0.9105	103643							1.86	6.0256e-36	-0.21	9.77237e-12
rs58747017	rs3781216	0.9105	108060					intronic SEC		1.86	6.60693e-36	-0.21	1e-11
rs60809795		0.9105	109677							1.86	6.60693e-36	-0.21	1e-11
rs11000771		0.9105	110114							1.86	6.30957e-36	-0.21	1.14815e-11
rs4746146		0.9105	112853							1.86	6.60693e-36	-0.21	1e-11
rs4746147		0.9105	113364							1.84	1.8197e-35	-0.21	6.45654e-12
rs117934466	rs3088070	0.9105	115669							1.86	6.60693e-36	-0.21	1e-11
rs11541237		0.9105	116618	Yes	Yes	Yes				1.86	6.60693e-36	-0.21	1e-11
rs11000772		0.9105	119644	Yes	Yes	Yes				1.86	6.60693e-36	-0.21	1e-11
rs11000773		0.9105	119771	Yes	Yes	Yes	Yes			1.86	6.60693e-36	-0.21	1e-11
rs76033784		0.9105	121626	Yes		Yes				1.86	6.60693e-36	-0.21	1e-11
rs11000774		0.9105	124499	Yes						N.A.
rs78790589		0.9105	125254	Yes						1.86	6.60693e-36	-0.21	1e-11
rs4082339		0.9105	125468	Yes	Yes					1.86	6.60693e-36	-0.21	1e-11
rs1589541826		0.9105	127216				Yes	5' SEC		N.A.
rs11000777		0.9105	130719	Yes	Yes	Yes	Yes			1.86	5.62341e-36	-0.21	2.34423e-11
rs79936644		0.9105	130773	Yes	Yes	Yes	Yes			1.86	5.62341e-36	-0.21	2.34423e-11
rs2292307		0.9105	135572							1.86	6.60693e-36	-0.21	1e-11
rs11000780		0.9105	144733							1.86	6.30957e-36	-0.21	9.33254e-12
rs16930909		0.9105	147238							1.85	8.91251e-36	-0.21	6.45654e-12
rs2075641		0.9105	147764							1.85	1.07152e-35	-0.21	6.30957e-12
rs60428456	rs4114992	0.9105	152485					5' SEC		1.84	1.58489e-35	-0.21	6.16595e-12
rs1035227203		0.9105	154415					5' SEC		N.A.
rs57746267	rs2306327	0.9105	159434					exonic CAMK2G		1.84	1.54882e-35	-0.21	6.16595e-12
rs3198002	rs1057410	0.9105	159735					non coding		1.84	1.54882e-35	-0.21	6.16595e-12
rs12220394		0.9105	162061	Yes		Yes				1.84	1.54882e-35	-0.21	6.0256e-12
rs12217245		0.9105	162139	Yes		Yes				1.84	1.54882e-35	-0.21	6.0256e-12
rs4746151		0.9105	164376	Yes						1.85	1.8197e-35	-0.21	5.49541e-12
rs59204697	rs3843939	0.9105	164604					intronic CAMk2G		1.85	1.8197e-35	-0.21	5.49541e-12
rs188726810		0.9105	165882							1.75	7.4131e-34	-0.2	1.47911e-11
rs59693993		0.9105	168690							1.84	1.86209e-35	-0.21	5.49541e-12	CHAP753
rs2242254		0.9105	170963							1.85	3.16228e-35	-0.22	3.54813e-12
rs1174183105		0.87	97542					intronic SEC		N.A.
rs11000775		0.87	124666	Yes						1.86	6.60693e-36	-0.21	1e-11
rs61235197	rs125701126	0.8421	2445					5' S		N.A.
rs4746140		0.8421	2905	Yes		Yes				1.86	2.88403e-38	-0.21	1.23027e-12
rs11000734		0.8421	5319							1.87	2.88403e-38	-0.21	1.20226e-12
rs6480708		0.8421	5770							1.87	2.88403e-38	-0.21	1.20226e-12
rs955621105		0.8253	160783					intronic CAMK2G		N.A.
rs10824026		0.8092	6864							-1.87	2.88403e-38	0.21	1.20226e-12

## Sheet: figure 3
SNP	LD (r2)	Distance from rs60212594	H3K4me1	H3K4me3	H3K9ac	DNase1 HS	Relative position	MYOZ-1 eQTL beta	MYOZ-1 eQTL p-value	SYNPO2L eQTL beta	SYNPO2L eQTL p-value
rs60212594	1	0	Yes	Yes	Yes	Yes	Intronic S	2.02	5.62341e-45	-0.23	3.71535e-14
rs60632610	0.9833	1333	Yes	Yes	Yes	Yes	Missense S	1.99	8.12831e-43	-0.23	6.30957e-14
rs4746139	0.9666	-6695	Yes	Yes	Yes		Synonymous S	1.99	8.12831e-43	-0.23	9.12011e-14
rs3812629	0.9666	-7054	Yes	Yes	Yes	Yes	Missense S	2.05	1.51356e-44	-0.24	7.4131e-14
rs34163229	0.9666	-7432	Yes	Yes	Yes	Yes	Missense S	2.05	1.54882e-44	-0.24	7.4131e-14
rs3740293	0.9666	-8203	Yes	Yes	Yes	Yes	3'-UTR S	2.05	1.54882e-44	-0.24	7.24436e-14
rs41280404	0.9666	-8709	Yes	Yes	Yes		3'-UTR S	2.06	1.62181e-44	-0.24	8.12831e-14
rs11000728	0.9666	-10044	Yes	Yes	Yes	Yes	Intergenic M-S	2.05	2.23872e-43	-0.24	8.91251e-14
rs2177843	0.8766	-4467	Yes	Yes	Yes	Yes	Intronic S	2.05	2.29087e-43	-0.24	9.12011e-14
rs11541237	0.8531	116618	Yes	Yes	Yes		Upstream S	1.88	2.18776e-36	-0.21	6.30957e-12
rs11000772	0.8531	119644	Yes	Yes	Yes		Upstream S	1.88	2.18776e-36	-0.21	6.30957e-12
rs11000773	0.8531	119771	Yes	Yes	Yes	Yes	Upstream S	1.86	6.60693e-36	-0.21	1e-11
rs76033784	0.8531	121626	Yes		Yes		Upstream S	1.86	6.60693e-36	-0.21	1e-11
rs78790589	0.8531	125254	Yes				Upstream S	1.86	6.60693e-36	-0.21	1e-11
rs4082339	0.8531	125468	Yes	Yes			Upstream S	1.86	6.60693e-36	-0.21	1e-11
rs1589541826	0.8531	127216				Yes	Upstream S	N.A.
rs11000777	0.8531	130719	Yes	Yes	Yes	Yes	Upstream S	1.86	6.60693e-36	-0.21	1e-11
rs79936644	0.8531	130773	Yes	Yes	Yes	Yes	Upstream S	1.86	6.60693e-36	-0.21	1e-11
rs12220394	0.8456	162061	Yes		Yes		Upstream S	N.A.
rs12217245	0.8456	162139	Yes		Yes		Upstream S	1.86	5.62341e-36	-0.21	2.34423e-11
rs11000775	0.8456	124666	Yes				Upstream S	1.86	5.62341e-36	-0.21	2.34423e-11
rs11000774	0.8449	124499	Yes				Upstream S	1.84	1.54882e-35	-0.21	6.0256e-12
rs4746151	0.8374	164376	Yes				Upstream S	1.84	1.54882e-35	-0.21	6.0256e-12
rs57727673	0.8368	90168		Yes	Yes	Yes	Upstream S	1.85	1.8197e-35	-0.21	5.49541e-12
rs12572278	0.8368	90169		Yes	Yes	Yes	Upstream S	1.86	6.60693e-36	-0.21	1e-11
rs4746140	0.8262	2905	Yes		Yes		Upstream S	1.86	2.88403e-38	-0.21	1.23027e-12
